# Supplementary material for: PVRIG Expression Is an Independent Prognostic Factor and a New Potential Target for Immunotherapy in Hepatocellular Carcinoma
Source: Cancers (Basel). 2023 Jan 10;15(2):447. doi: 10.3390/cancers15020447 (PMC9856571; doi:10.3390/cancers15020447)
Supplement: Supplementary file 1 [file cancers-15-00447-s001.zip]

Archive with 1 entries (1 files):
- cancers-2094829-supplementary.pdf
